# Supplementary material for: Reference Gene Selection for qPCR Analysis in Tomato-Bipartite Begomovirus Interaction and Validation in Additional Tomato-Virus Pathosystems
Source: PLoS One. 2015 Aug 28;10(8):e0136820. doi: 10.1371/journal.pone.0136820 (PMC4552598; doi:10.1371/journal.pone.0136820)
Supplement: S1 Fig — Ranking of candidate reference genes based on their expression stability values estimated by geNorm, NormFinder, and BestKeeper algorithms. Analysis conducted with the entire dataset and individual (genotype, treatments or time) subsets in ‘LAM 157’ and ‘Santa Clara’ interaction with ToCMoV. (XLSX) [file pone.0136820.s001.xlsx]

## Sheet: Plan1
	Supplementary Material 1 Figure (S1 Fig.). Ranking of reference genes by geNorm, NormFinder, and BestKeeper. Ranking of candidate reference genes based on their expression stability values estimated by geNorm, NormFinder, and BestKeeper algorithms. Analysis conducted with the entire dataset and individual (genotype, treatments or time) subsets in ‘LAM 157’ and ‘Santa Clara’ interaction with ToCMo…
	Gene Name	Entire dataset			Genotype subsets						Treatment subsets						Time subsets
					'Santa Clara'			'LAM 157'			Control			Inoculated			Early			Late
		geNorm1	NormFinder2	BestKeeper3	geNorm1	NormFinder2	BestKeeper3	geNorm1	NormFinder2	BestKeeper3	geNorm1	NormFinder2	BestKeeper3	geNorm1	NormFinder2	BestKeeper3	geNorm1	NormFinder2	BestKeeper3	geNorm1	NormFinder2	BestKeeper3
	EF1	0.151 (3)	0.008 (1)	0.972 (2)	0.045(1)	0.010 (5)	0.985 (3)	0.126 (4)	0.006 (1)	0.984 (4)	0.127 (6)	0.004 (1)	0.996(5)	0.157 (5)	0.012 (5)	0.941 (3)	0.123 (4)	0.007 (2)	0.991 (3)	0.174 (5)	0.007 (2)	0.939 (5)
	EXP	0.135 (1)	0.100 (2)	0.959 (4)	0.083 (4)	0.006 (2)	0.998 (1)	0.137 (5)	0.013 (6)	0.932 (8)	0.031 (2)	0.007 (2/3)	0.997 (4)	0.166 (6)	0.013 (6)	0.886 (7)	0.086 (1)	0.009 (3)	0.974 (4)	0.131 (2)	0.004 (1)	0.995 (2)
	TIP41	0.143 (2)	0.011 (3)	0.974 (1)	0.137(6)	0.014 (6)	0.964 (4)	0.090 (3)	0.007 (2/3/4)	0.985 (3)	0.079 (4)	0.013 (7/8)	0.981 (8)	0.138 (4)	0.011 (4)	0.956 (2)	0.109 (3)	0.004 (1)	0.999 (1)	0.130 (1)	0.014 (4/5)	0.996 (1)
	CAC	0.167 (4)	0.012 (4)	0.943 (5)	0.055 (3)	0.009 (3/4)	0.962 (5)	0.157 (7)	0.007 (2/3/4)	0.977 (5)	0.035 (3)	0.013 (7/8)	1.000 (1)	0.081 (1)	0.009 (2/3)	0.933 (5)	0.093 (2)	0.013 (6)	0.958 (5)	0.149 (4)	0.015 (6/7)	0.915 (6)
	UBI	0.203 (6)	0.014 (5)	0.894 (6)	0.052 (2)	0.005 (1)	0.995 (2)	0.144 (6)	0.007 (2/3/4)	0.973 (6)	0.174 (8)	0.010 (4)	0.998 (2/3)	0.184 (7)	0.020 (7)	0.879 (8)	0.188 (8)	0.016 (8)	0.924 (8)	0.213 (7)	0.015 (6/7)	0.781 (9)
	PDS	0.238 (8)	0.017 (6)	0.893 (7)	0.162 (7)	0.016 (7)	0.874 (8)	0.183 (8)	0.015 (7/8)	0.953 (7)	0.101 (5)	0.012 (5/6)	0.982 (7)	0.229 (9)	0.023 (9)	0.668 (10)	0.155 (6)	0.014 (7)	0.948 (7)	0.134 (3)	0.012 (3)	0.974 (4)
	GAPDH	0.182 (5)	0.018 (7/8)	0.961 (3)	0.215 (9)	0.022 (8)	0.907 (7)	0.081(2)	0.012 (5)	0.992 (2)	0.028 (1)	0.012 (5/6)	0.998 (2/3)	0.200 (8)	0.021 (8)	0.922 (6)	0.136 (5)	0.011 (4/5)	0.994 (2)	0.240 (9)	0.021 (9)	0.93 (3)
	APT	0.222 (7)	0.018 (7/8)	0.877 (8)	0.238 (10)	0.023 (9/10)	0.612 (9)	0.079 (1)	0.015 (7/8)	0.994 (1)	0.148 (7)	0.007 (2/3)	0.983 (6)	0.090 (3)	0.004 (1)	1.001 (1)	0.209 (9)	0.022 (9/10)	0.890 (9)	0.229 (8)	0.018 (8)	0.805 (8)
	ACT	0.254 (9)	0.019 (9)	0.817 (9)	0.112 (5)	0.009 (3/4)	0.931 (6)	0.236 (10)	0.028 (10)	0.703 (10)	0.201 (9)	0.019 (9)	0.935 (9)	0.082 (2)	0.009 (2/3)	0.934 (4)	0.228 (10)	0.022 (9/10)	0.876 (10)	0.195 (6)	0.014 (4/5)	0.820 (7)
	TUB	0.273 (10)	0.025 (10)	0.675 (10)	0.189 (8)	0.023 (9/10)	0.609 (10)	0.204 (9)	0.017 (9)	0.880 (9)	0.225 (10)	0.025 (10)	0.836 (10)	0.259 (10)	0.027 (10)	0.672 (9)	0.173 (7)	0.011 (4/5)	0.876 (6)	0.267 (10)	0.028(10)	0.168 (10)
	1 (Vandesompele et al. 2002) - Value stability gene (M)
	2 (Andersen et al. 2004) - Stability index (M)
	3 (Pfaffl et al. 2004) - Pearson correlation coefficient (r)
